# Supplementary material for: Modification of Glassy Carbon Electrodes with Complexes of Manganese(II) with Some Phenanthroline Derivatives Immobilized in Nafion Layer
Source: Int J Mol Sci. 2024 Feb 16;25(4):2348. doi: 10.3390/ijms25042348 (PMC10889230; doi:10.3390/ijms25042348)
Supplement: Supplementary file 1 [file ijms-25-02348-s001.zip]

Archive with 1 entries (1 files):
- ijms-2862719-supplementary.pdf
